# Supplementary material for: Evaluating the Immunogenicity and Protective Efficacy of a Novel Vaccine Candidate Against Salmonella in Poultry
Source: Vaccines (Basel). 2026 Jan 7;14(1):68. doi: 10.3390/vaccines14010068 (PMC12846443; doi:10.3390/vaccines14010068)
Supplement: Supplementary file 1 [file vaccines-14-00068-s001.zip]

Archive with 4 entries (4 files):
- Supplementary Document S1-Ovary.xlsx
- Supplementary Document S2-Spleen.xlsx
- Supplementary Document S3-Cecum.xlsx
- Supplementary Document S4-Liver.xlsx
