# Supplementary material for: Evaluating the Immunogenicity and Protective Efficacy of a Novel Vaccine Candidate Against Salmonella in Poultry
Source: Vaccines (Basel). 2026 Jan 7;14(1):68. doi: 10.3390/vaccines14010068 (PMC12846443; doi:10.3390/vaccines14010068)
Supplement: Supplementary file 1 [file vaccines-14-00068-s001.zip › Supplementary Document S1-Ovary.xlsx]

## Sheet: Sheet1
Name	VO vs. UO - Fold change	VO vs. UO - P-value	VO vs. UO - FDR p-value	GO biological process	VO1_S19_L002 (GE) - Total counts	VO2_S20_L002 (GE) - Total counts	VO3_S21_L002 (GE) - Total counts	UO1_S7_L002 (GE) - Total counts	UO2_S8_L002 (GE) - Total counts	UO3_S9_L002 (GE) - Total counts
C1QTNF9B	3498.77	7.364e-15	1.6e-11	0007165 // signal transduction (GO_REF:0000108 [IEA] GO:0005179) /// 1900078 // positive regulation of cellular response to insulin stimulus (GO_REF:0000107 [IEA] UniProtKB:Q4ZJN1|ensembl:ENSMUSP00000025940) /// 0045792 // negative regulation of cell size (GO_REF:0000107 [IEA] UniProtKB:Q4ZJN1|ensembl:ENSMUSP00000025940) /// 0019395 // fatty acid oxidation (GO_REF:0000107 [IEA] UniProtKB:Q4ZJN1|e…	3	14652	3	1	1	1
AvBD10	935.583	3.007e-15	8.163e-12		49	67699	171	1	34	30
UGT1A1	149.803	7.171e-11	3.894e-08		35	13553	32	10	43	23
PGLYRP2	38.7445	6.391e-06	0.0005857	0050727 // regulation of inflammatory response (GO_REF:0000107 [IEA] UniProtKB:Q8VCS0|ensembl:ENSMUSP00000158365) /// 0002376 // immune system process (GO_REF:0000043 [IEA] UniProtKB-KW:KW-0391) /// 0032689 // negative regulation of interferon-gamma production (GO_REF:0000107 [IEA] UniProtKB:Q8VCS0|ensembl:ENSMUSP00000158365) /// 0016045 // detection of bacterium (GO_REF:0000107 [IEA] UniProtKB:Q…	6	995	1	2	11	9
PCSK9	33.2831	1.689e-06	0.0001931	0002091 // negative regulation of receptor internalization (GO_REF:0000107 [IEA] UniProtKB:Q8NBP7|ensembl:ENSP00000303208) /// 0006644 // phospholipid metabolic process (GO_REF:0000107 [IEA] UniProtKB:Q80W65|ensembl:ENSMUSP00000055757) /// 0008203 // cholesterol metabolic process (GO_REF:0000107 [IEA] UniProtKB:Q80W65|ensembl:ENSMUSP00000055757) /// 1905601 // negative regulation of receptor-medi…	6	400	10	5	1	3
LGALS3	15.1113	2.167e-05	0.001624	1903078 // positive regulation of protein localization to plasma membrane (GO_REF:0000107 [IEA] UniProtKB:P17931|ensembl:ENSP00000254301) /// 0051134 // negative regulation of NK T cell activation (GO_REF:0000107 [IEA] UniProtKB:P17931|ensembl:ENSP00000254301) /// 0045806 // negative regulation of endocytosis (GO_REF:0000033 [IBA] PANTHER:PTN002602519|MGI:MGI:96778|UniProtKB:P17931) /// 0048245 /…	34	692	10	11	10	18
EREG	13.4429	0.0001286	0.006882	0007267 // cell-cell signaling (GO_REF:0000107 [IEA] UniProtKB:O14944|ensembl:ENSP00000244869) /// 0038134 // ERBB2-EGFR signaling pathway (GO_REF:0000107 [IEA] UniProtKB:O14944|ensembl:ENSP00000244869) /// 0008284 // positive regulation of cell proliferation (GO_REF:0000033 [IBA] PANTHER:PTN001643577|MGI:MGI:99439|RGD:620275|RGD:620299|MGI:MGI:98724|RGD:2149|UniProtKB:P15514|MGI:MGI:88068|UniPro…	8	104	7	1	2	4
BCL2L15	12.8217	0.0002568	0.0117908	0042981 // regulation of apoptotic process (GO_REF:0000002 [IEA] InterPro:IPR036834)	1	101	22	1	1	6
CATH3	12.6555	0.0007374	0.0267822		31	25	4	0	0	3
LOC100859272	12.3639	6.391e-05	0.003922	0019731 // antibacterial humoral response (GO_REF:0000033 [IBA] PANTHER:PTN001835125|UniProtKB:P03973|MGI:MGI:109297) /// 0045087 // innate immune response (GO_REF:0000033 [IBA] PANTHER:PTN001835125|MGI:MGI:109297)	25	229	4	5	4	7
SCNN1B	10.2868	8.564e-05	0.004921	0035264 // multicellular organism growth (GO_REF:0000107 [IEA] UniProtKB:Q9WU38|ensembl:ENSMUSP00000033161) /// 0034101 // erythrocyte homeostasis (GO_REF:0000107 [IEA] UniProtKB:Q9WU38|ensembl:ENSMUSP00000033161) /// 0014824 // artery smooth muscle contraction (GO_REF:0000107 [IEA] UniProtKB:Q9WU38|ensembl:ENSMUSP00000033161) /// 0003014 // renal system process (GO_REF:0000107 [IEA] UniProtKB:Q9…	25	656	32	14	17	25
MASP1	7.59181	0.0008938	0.0311621	0001867 // complement activation, lectin pathway (GO_REF:0000033 [IBA] PANTHER:PTN000668949|MGI:MGI:88492|UniProtKB:P48740) /// 0006508 // proteolysis (GO_REF:0000043 [IEA] UniProtKB-KW:KW-0645) /// 0001867 // complement activation, lectin pathway (GO_REF:0000107 [IEA] UniProtKB:P48740|ensembl:ENSP00000296280) /// 0001867 // complement activation, lectin pathway (GO_REF:0000107 [IEA] UniProtKB:P9…	24	814	33	31	22	37
SPP1	6.5521	0.0002952	0.0131936	0001503 // ossification (GO_REF:0000002 [IEA] InterPro:IPR002038|InterPro:IPR019841) /// 0001649 // osteoblast differentiation (GO_REF:0000033 [IBA] PANTHER:PTN000064588|RGD:3752) /// 0007155 // cell adhesion (GO_REF:0000033 [IBA] PANTHER:PTN000064588|RGD:3752|UniProtKB:P10451) /// 0045780 // positive regulation of bone resorption (GO_REF:0000033 [IBA] PANTHER:PTN000064588|RGD:3752) /// 0031214 /…	274	4591	288	108	213	340
ACE	5.95556	0.0002359	0.0110664	0010815 // bradykinin catabolic process (GO_REF:0000024 [ISS] UniProtKB:P12821) /// 0042447 // hormone catabolic process (GO_REF:0000024 [ISS] UniProtKB:P12821) /// 0008217 // regulation of blood pressure (GO_REF:0000024 [ISS] UniProtKB:P09470) /// 0003084 // positive regulation of systemic arterial blood pressure (GO_REF:0000033 [IBA] PANTHER:PTN008500575|RGD:2493|MGI:MGI:87874) /// 0002003 // a…	196	2285	208	104	152	86
DBH	5.81855	0.0004773	0.0191973	0042420 // dopamine catabolic process (GO_REF:0000107 [IEA] UniProtKB:P09172|ensembl:ENSP00000376776) /// 0042711 // maternal behavior (GO_REF:0000107 [IEA] UniProtKB:Q64237|ensembl:ENSMUSP00000000910) /// 0001974 // blood vessel remodeling (GO_REF:0000107 [IEA] UniProtKB:Q64237|ensembl:ENSMUSP00000000910) /// 0050900 // leukocyte migration (GO_REF:0000107 [IEA] UniProtKB:Q64237|ensembl:ENSMUSP00…	1157	832	1812	304	13	31
MSRB1	5.11613	0.0001116	0.006123	0030091 // protein repair (GO_REF:0000033 [IBA] PANTHER:PTN002228873|MGI:MGI:1351642) /// 0045087 // innate immune response (GO_REF:0000043 [IEA] UniProtKB-KW:KW-0399)	988	7387	651	349	503	519
TIMP2	5.07516	0.0001737	0.008772	0009725 // response to hormone (GO_REF:0000033 [IBA] PANTHER:PTN002625923|RGD:621675) /// 0051045 // negative regulation of membrane protein ectodomain proteolysis (GO_REF:0000033 [IBA] PANTHER:PTN000931945|UniProtKB:P35625|UniProtKB:P01033) /// 0034097 // response to cytokine (GO_REF:0000033 [IBA] PANTHER:PTN002625923|RGD:61312|RGD:621675)	2589	18858	1566	1005	1320	1124
GNLY	4.56193	0.0005602	0.0216128	0006629 // lipid metabolic process (GO_REF:0000002 [IEA] InterPro:IPR007856) /// 0042742 // defense response to bacterium (GO_REF:0000002 [IEA] InterPro:IPR038847) /// 0061844 /// 0042742 // defense response to bacterium (GO_REF:0000033 [IBA] PANTHER:PTN001811209|UniProtKB:P22749) /// 0031640 // killing of cells of other organism (GO_REF:0000033 [IBA] PANTHER:PTN001811209|UniProtKB:P22749)	97	411	103	22	47	31
RARRES2	4.19113	3.079e-05	0.002178	0050994 // regulation of lipid catabolic process (GO_REF:0000002 [IEA] InterPro:IPR029562) /// 0050921 // positive regulation of chemotaxis (GO_REF:0000033 [IBA] PANTHER:PTN008558006|MGI:MGI:1918910|UniProtKB:Q99969) /// 0045087 // innate immune response (GO_REF:0000033 [IBA] PANTHER:PTN008558006|UniProtKB:Q99969) /// 0050994 // regulation of lipid catabolic process (GO_REF:0000033 [IBA] PANTHER:…	1420	5116	824	375	475	439
GGT2	3.56889	0.001038	0.0349144	0006750 // glutathione biosynthetic process (GO_REF:0000107 [IEA] UniProtKB:Q60928|ensembl:ENSMUSP00000006508) /// 0002682 // regulation of immune system process (GO_REF:0000107 [IEA] UniProtKB:Q60928|ensembl:ENSMUSP00000006508) /// 0019344 // cysteine biosynthetic process (GO_REF:0000107 [IEA] UniProtKB:Q60928|ensembl:ENSMUSP00000006508) /// 0007283 // spermatogenesis (GO_REF:0000107 [IEA] UniPr…	894	4931	718	373	413	627
PTPN6	3.47979	0.001627	0.0486173	0050853 // B cell receptor signaling pathway (GO_REF:0000107 [IEA] UniProtKB:P29351|ensembl:ENSMUSP00000004377) /// 0016525 // negative regulation of angiogenesis (GO_REF:0000107 [IEA] UniProtKB:P29350|ensembl:ENSP00000326010) /// 0006338 // chromatin remodeling (GO_REF:0000108 [IEA] GO:0140793) /// 0160162 /// 0000165 // MAPK cascade (GO_REF:0000033 [IBA] PANTHER:PTN000439374|MGI:MGI:96055|ZFIN:…	313	1191	257	87	137	160
CD163L	-15.0665	0.0006377	0.0239618		2	0	1	0	22	12
