# Supplementary material for: Evaluating the Immunogenicity and Protective Efficacy of a Novel Vaccine Candidate Against Salmonella in Poultry
Source: Vaccines (Basel). 2026 Jan 7;14(1):68. doi: 10.3390/vaccines14010068 (PMC12846443; doi:10.3390/vaccines14010068)
Supplement: Supplementary file 1 [file vaccines-14-00068-s001.zip › Supplementary Document S2-Spleen.xlsx]

## Sheet: Sheet1
Name	VO vs. UO - Fold change	VO vs. UO - P-value	VO vs. UO - FDR p-value		GO biological process	VO1_S19_L002 (GE) - Total counts	VO2_S20_L002 (GE) - Total counts	VO3_S21_L002 (GE) - Total counts	UO1_S7_L002 (GE) - Total counts	UO2_S8_L002 (GE) - Total counts	UO3_S9_L002 (GE) - Total counts
TLR5	2.51732	0.0001258	0.006764	0006954 // inflammatory response (GO_REF:0000033 [IBA] PANTHER:PTN000687652|RGD:3870|MGI:MGI:2156367|RGD:1309975|RGD:735138|MGI:MGI:96824|RGD:735171|RGD:1303030) /// 0002224 // toll-like receptor signaling pathway (GO_REF:0000002 [IEA] InterPro:IPR017241) /// 0006954 // inflammatory response (GO_REF:0000104 [IEA] UniRule:UR000001599) /// 0045087 // innate immune response (GO_REF:0000104 [IEA] Uni…	28	30	41	69	123	60
LY86	2.35885	2.634e-07	0.0002001	0031666 // positive regulation of lipopolysaccharide-mediated signaling pathway (GO_REF:0000107 [IEA] UniProtKB:O88188|ensembl:ENSMUSP00000021860) /// 0006955 // immune response (GO_REF:0000002 [IEA] InterPro:IPR039945) /// 0031666 // positive regulation of lipopolysaccharide-mediated signaling pathway (GO_REF:0000033 [IBA] PANTHER:PTN002718246|MGI:MGI:1321404|UniProtKB:O95711) /// 0031663 // lip…	441	468	335	565	1430	1104
LY96	2.30586	8.519e-07	0.0003906	0071222 // cellular response to lipopolysaccharide (GO_REF:0000033 [IBA] PANTHER:PTN000390890|MGI:MGI:1341909) /// 0032760 // positive regulation of tumor necrosis factor production (GO_REF:0000107 [IEA] UniProtKB:Q9JHF9|ensembl:ENSMUSP00000026881) /// 0032497 // detection of lipopolysaccharide (GO_REF:0000033 [IBA] PANTHER:PTN000390890|UniProtKB:Q9Y6Y9) /// 0045087 // innate immune response (GO_…	448	638	365	755	1534	1205
FGL2	2.31063	0.001336	0.0244235	0043381 // negative regulation of memory T cell differentiation (GO_REF:0000107 [IEA] UniProtKB:P12804|ensembl:ENSMUSP00000046131) /// 0050687 // negative regulation of defense response to virus (GO_REF:0000107 [IEA] UniProtKB:P12804|ensembl:ENSMUSP00000046131) /// 0002291 // T cell activation via T cell receptor contact with antigen bound to MHC molecule on antigen presenting cell (GO_REF:000010…	4533	7439	6213	10015	16350	15923
ANXA1	2.24414	7.375e-06	0.001292	0045920 // negative regulation of exocytosis (GO_REF:0000107 [IEA] UniProtKB:P04083|ensembl:ENSP00000257497) /// 0050727 // regulation of inflammatory response (GO_REF:0000107 [IEA] UniProtKB:P10107|ensembl:ENSMUSP00000025561) /// 0002685 // regulation of leukocyte migration (GO_REF:0000107 [IEA] UniProtKB:P10107|ensembl:ENSMUSP00000025561) /// 0045627 // positive regulation of T-helper 1 cell di…	292	211	226	292	717	693
IL1RL1	2.19044	2.77e-05	0.002662	0032722 // positive regulation of chemokine production (GO_REF:0000107 [IEA] UniProtKB:P14719|ensembl:ENSMUSP00000095379) /// 0038172 // interleukin-33-mediated signaling pathway (GO_REF:0000107 [IEA] UniProtKB:Q01638|ensembl:ENSP00000233954) /// 0002826 // negative regulation of T-helper 1 type immune response (GO_REF:0000107 [IEA] UniProtKB:P14719|ensembl:ENSMUSP00000095379) /// 0030225 // macr…	81	131	101	168	245	273
LGALS1A	2.17286	7.963e-05	0.005047		240	217	134	264	625	474
ENPP3	2.14871	0.0003899	0.0126151	0033007 // negative regulation of mast cell activation involved in immune response (GO_REF:0000107 [IEA] UniProtKB:Q6DYE8|ensembl:ENSMUSP00000020169) /// 0006220 // pyrimidine nucleotide metabolic process (GO_REF:0000107 [IEA] UniProtKB:O14638|ensembl:ENSP00000350265) /// 0009143 // nucleoside triphosphate catabolic process (GO_REF:0000033 [IBA] PANTHER:PTN002562536|UniProtKB:O14638) /// 0046034 …	81	75	58	95	211	171
XCR1	2.14562	5.364e-07	0.0003291	0070098 // chemokine-mediated signaling pathway (GO_REF:0000108 [IEA] GO:0004950) /// 0051209 // release of sequestered calcium ion into cytosol (GO_REF:0000107 [IEA] UniProtKB:Q9R0M1|ensembl:ENSMUSP00000138255) /// 0007204 // positive regulation of cytosolic calcium ion concentration (GO_REF:0000033 [IBA] PANTHER:PTN001628461|RGD:1308562|RGD:621528|RGD:620596|RGD:2906|UniProtKB:P32246|MGI:MGI:10…	626	745	544	939	1720	1565
CCR6	2.14496	1.276e-06	0.0004908	0060474 // positive regulation of flagellated sperm motility involved in capacitation (GO_REF:0000107 [IEA] UniProtKB:O54689|ensembl:ENSMUSP00000095029) /// 0060326 // cell chemotaxis (GO_REF:0000107 [IEA] UniProtKB:P51684|ensembl:ENSP00000343952) /// 0060474 // positive regulation of flagellated sperm motility involved in capacitation (GO_REF:0000107 [IEA] UniProtKB:P51684|ensembl:ENSP0000034395…	427	423	461	493	1239	1171
ACKR4	2.11928	0.0009167	0.0203334	0016192 // vesicle-mediated transport (GO_REF:0000108 [IEA] GO:0005044) /// 0070098 // chemokine-mediated signaling pathway (GO_REF:0000108 [IEA] GO:0004950) /// 0060326 // cell chemotaxis (GO_REF:0000033 [IBA] PANTHER:PTN001628461|MGI:MGI:106185|ZFIN:ZDB-GENE-041114-186|RGD:621528|UniProtKB:P32248|RGD:620593|UniProtKB:P32246|UniProtKB:P51684|RGD:2906|MGI:MGI:1333815|UniProtKB:P25025|MGI:MGI:1035…	46	51	50	101	103	103
TNFRSF11B	2.10382	0.0006204	0.0163538	0007165 // signal transduction (GO_REF:0000002 [IEA] InterPro:IPR000488) /// 0030198 // extracellular matrix organization (GO_REF:0000107 [IEA] UniProtKB:O08712|ensembl:ENSMUSP00000078705) /// 0006915 // apoptotic process (GO_REF:0000043 [IEA] UniProtKB-KW:KW-0053) /// 0010804 // negative regulation of tumor necrosis factor-mediated signaling pathway (GO_REF:0000107 [IEA] UniProtKB:O08712|ensembl…	40	63	55	88	144	102
EXFABP	2.09405	0.001422	0.0250802	0055089 // fatty acid homeostasis (PMID:15455366 [IMP]) /// 0006953 // acute-phase response (PMID:15455366 [IEP]) /// 0009792 // embryo development ending in birth or egg hatching (PMID:12479589 [TAS]) /// 0051412 // response to corticosterone (PMID:25436390 [IDA]) /// 0008283 // cell proliferation (PMID:12891703 [IMP]) /// 0006954 // inflammatory response (PMID:15455366 [IEP]) /// 0032496 // res…	1364	922	555	842	2835	2771
LOC415616	2.07893	6.403e-05	0.004539	0007186 // G-protein coupled receptor signaling pathway (GO_REF:0000043 [IEA] UniProtKB-KW:KW-0297) /// 0006954 // inflammatory response (GO_REF:0000033 [IBA] PANTHER:PTN001200752|MGI:MGI:88232) /// 0002430 // complement receptor mediated signaling pathway (GO_REF:0000033 [IBA] PANTHER:PTN001200752|UniProtKB:Q16581|UniProtKB:P21730) /// 0007204 // positive regulation of cytosolic calcium ion conc…	2419	3186	3146	3968	7842	6715
IL1R2	2.05046	3.705e-06	0.0008564	0032690 // negative regulation of interleukin-1 alpha production (GO_REF:0000107 [IEA] UniProtKB:P27931|ensembl:ENSMUSP00000027243) /// 0019221 // cytokine-mediated signaling pathway (GO_REF:0000108 [IEA] GO:0004908) /// 0007166 // cell surface receptor signaling pathway (GO_REF:0000033 [IBA] PANTHER:PTN002628173|UniProtKB:Q9NPH3|UniProtKB:O95256|MGI:MGI:96545|MGI:MGI:105383|UniProtKB:Q01638|MGI:…	262	214	362	361	663	689
CHIR-AB1	-2.08933	0.003115	0.0392487	0002764 // immune response-regulating signaling pathway (GO_REF:0000033 [IBA] PANTHER:PTN002621170|UniProtKB:P43626|UniProtKB:Q8N423|UniProtKB:Q8NHJ6|UniProtKB:P43631|UniProtKB:P59901|MGI:MGI:2179720|UniProtKB:Q8NHL6|UniProtKB:Q8N149)	64	79	83	21	66	25
IRF5	-1.79553	0.002953	0.0383525	0045087 // innate immune response (GO_REF:0000107 [IEA] UniProtKB:P56477|ensembl:ENSMUSP00000127021) /// 0006357 // regulation of transcription from RNA polymerase II promoter (GO_REF:0000033 [IBA] PANTHER:PTN000942746|UniProtKB:Q92985|UniProtKB:Q00978|UniProtKB:Q02556|UniProtKB:Q14653|RGD:2920|MGI:MGI:96591|UniProtKB:Q13568|MGI:MGI:96395|ZFIN:ZDB-GENE-070912-330|UniProtKB:O14896|UniProtKB:P10914…	488	443	594	351	261	188
IL10RA	-1.76569	0.001954	0.0299122	0019221 // cytokine-mediated signaling pathway (GO_REF:0000033 [IBA] PANTHER:PTN000466212|UniProtKB:P38484|UniProtKB:P48551|ZFIN:ZDB-GENE-050909-1|UniProtKB:Q13651|RGD:1305399|UniProtKB:P15260|MGI:MGI:109380|UniProtKB:Q08334|MGI:MGI:107658|MGI:MGI:3605069|UniProtKB:P17181)	445	320	396	235	216	188
CLUH	-1.4586	0.00455	0.0490992	0007005 // mitochondrion organization (GO_REF:0000104 [IEA] UniRule:UR000107144) /// 0048312 // intracellular distribution of mitochondria (GO_REF:0000033 [IBA] PANTHER:PTN000287979|dictyBase:DDB_G0292806|UniProtKB:O75153)	864	901	1228	585	887	572
CHIR-AB-487	-2.28128	0.0009363	0.0205092	0002764 // immune response-regulating signaling pathway (GO_REF:0000033 [IBA] PANTHER:PTN002621170|UniProtKB:P43626|UniProtKB:Q8N423|UniProtKB:Q8NHJ6|UniProtKB:P43631|UniProtKB:P59901|MGI:MGI:2179720|UniProtKB:Q8NHL6|UniProtKB:Q8N149)	72	94	117	20	76	33
SCRIB	-1.57296	0.0008126	0.0191396	0098609 // cell-cell adhesion (GO_REF:0000107 [IEA] UniProtKB:Q14160|ensembl:ENSP00000349486) /// 0045197 // establishment or maintenance of epithelial cell apical/basal polarity (GO_REF:0000033 [IBA] PANTHER:PTN001136892|MGI:MGI:1888986|FB:FBgn0263289) /// 0001843 // neural tube closure (GO_REF:0000107 [IEA] UniProtKB:Q80U72|ensembl:ENSMUSP00000002603) /// 0050918 // positive chemotaxis (GO_REF:…	1100	1116	1689	733	978	723
LOC107050230	-3.5338	0.0007838	0.0187993	0002764 // immune response-regulating signaling pathway (GO_REF:0000033 [IBA] PANTHER:PTN002621170|UniProtKB:P43626|UniProtKB:Q8N423|UniProtKB:Q8NHJ6|UniProtKB:P43631|UniProtKB:P59901|MGI:MGI:2179720|UniProtKB:Q8NHL6|UniProtKB:Q8N149)	52	27	19	10	16	3
LOC768614	-5.01532	0.0006598	0.0169628	0002323 // natural killer cell activation involved in immune response (GO_REF:0000033 [IBA] PANTHER:PTN002618644|MGI:MGI:107668|MGI:MGI:107664|MGI:MGI:107659) /// 0060337 // type I interferon signaling pathway (GO_REF:0000033 [IBA] PANTHER:PTN002618644|MGI:MGI:107657|MGI:MGI:107668|UniProtKB:P01574|UniProtKB:P01563) /// 0002250 // adaptive immune response (GO_REF:0000033 [IBA] PANTHER:PTN00261864…	9	15	49	7	5	1
LOC107050724	-1.97303	0.000218	0.009322	0030101 // natural killer cell activation (GO_REF:0000107 [IEA] UniProtKB:P15498|ensembl:ENSP00000472929) /// 0042267 // natural killer cell mediated cytotoxicity (GO_REF:0000107 [IEA] UniProtKB:P15498|ensembl:ENSP00000472929) /// 0016477 // cell migration (GO_REF:0000033 [IBA] PANTHER:PTN001106898|MGI:MGI:102718|MGI:MGI:98923|MGI:MGI:1888518|FB:FBgn0040068) /// 0035556 // intracellular signal tr…	731	650	896	456	357	278
TRIM8	-1.8394	0.000144	0.007201	0010508 // positive regulation of autophagy (GO_REF:0000107 [IEA] UniProtKB:Q9BZR9|ensembl:ENSP00000496301) /// 0032897 // negative regulation of viral transcription (GO_REF:0000107 [IEA] UniProtKB:Q99PJ2|ensembl:ENSMUSP00000026008) /// 0070534 // protein K63-linked ubiquitination (GO_REF:0000107 [IEA] UniProtKB:Q9BZR9|ensembl:ENSP00000496301) /// 0043123 // positive regulation of I-kappaB kinase…	844	936	1385	602	544	484
LOC121107862	-5.45455	2.561e-06	0.0006922	0002764 // immune response-regulating signaling pathway (GO_REF:0000033 [IBA] PANTHER:PTN002621170|UniProtKB:P43626|UniProtKB:Q8N423|UniProtKB:Q8NHJ6|UniProtKB:P43631|UniProtKB:P59901|MGI:MGI:2179720|UniProtKB:Q8NHL6|UniProtKB:Q8N149) /// 0007166 // cell surface receptor signaling pathway (GO_REF:0000117 [IEA] ARBA:ARBA00029053)	30	48	39	11	9	1
NONO	-1.54899	0.003609	0.0428907	0006355 // regulation of transcription, DNA-templated (GO_REF:0000033 [IBA] PANTHER:PTN000573360|MGI:MGI:1918764|MGI:MGI:1913895|UniProtKB:P23246|MGI:MGI:1855692) /// 0045892 // negative regulation of transcription, DNA-templated (GO_REF:0000107 [IEA] UniProtKB:Q99K48|ensembl:ENSMUSP00000033673) /// 1903377 // negative regulation of oxidative stress-induced neuron intrinsic apoptotic signaling pa…	3402	2777	3602	2323	2125	1625
MAP3K14	-1.57446	0.001675	0.0274808	0007249 // I-kappaB kinase/NF-kappaB signaling (GO_REF:0000033 [IBA] PANTHER:PTN002807746|MGI:MGI:1858204) /// 0038061 // NIK/NF-kappaB signaling (GO_REF:0000107 [IEA] UniProtKB:Q99558|ensembl:ENSP00000478552) /// 0071260 // cellular response to mechanical stimulus (GO_REF:0000107 [IEA] UniProtKB:Q99558|ensembl:ENSP00000478552) /// 0038061 // NIK/NF-kappaB signaling (GO_REF:0000107 [IEA] UniProtK…	1019	994	1334	669	733	664
STAT6	-1.62639	0.002134	0.031602	0007259 // JAK-STAT cascade (GO_REF:0000033 [IBA] PANTHER:PTN000927860|MGI:MGI:103035|MGI:MGI:103063|FB:FBgn0016917|RGD:3771|UniProtKB:A0A8M2BB24|MGI:MGI:103036|RGD:3773|UniProtKB:P42224|RGD:3774|UniProtKB:P40763|ZFIN:ZDB-GENE-030820-2|UniProtKB:P52630) /// 0007259 // JAK-STAT cascade (GO_REF:0000107 [IEA] UniProtKB:P42226|ensembl:ENSP00000300134) /// 0035771 // interleukin-4-mediated signaling p…	1620	1165	1442	910	885	735
GBP4L	-1.63259	0.004197	0.0466379	0045087 // innate immune response (GO_REF:0000043 [IEA] UniProtKB-KW:KW-0399)	1088	817	873	625	637	411
TFEB	-1.6416	0.003544	0.0425356	0034198 // cellular response to amino acid starvation (GO_REF:0000107 [IEA] UniProtKB:P19484|ensembl:ENSP00000362124) /// 0045944 // positive regulation of transcription from RNA polymerase II promoter (GO_REF:0000107 [IEA] UniProtKB:P19484|ensembl:ENSP00000362124) /// 0006959 // humoral immune response (GO_REF:0000002 [IEA] InterPro:IPR024098) /// 0010508 // positive regulation of autophagy (GO_…	742	486	608	394	420	287
BTK	-1.64728	0.002589	0.0352586	0050853 // B cell receptor signaling pathway (GO_REF:0000033 [IBA] PANTHER:PTN000700360|UniProtKB:Q06187|UniProtKB:P42680) /// 0050852 // T cell receptor signaling pathway (GO_REF:0000033 [IBA] PANTHER:PTN000700360|MGI:MGI:96621|MGI:MGI:102960) /// 0002250 // adaptive immune response (GO_REF:0000033 [IBA] PANTHER:PTN000700360|MGI:MGI:102960|MGI:MGI:88216|MGI:MGI:96621) /// 0001818 // negative reg…	2375	1780	2186	1399	1370	976
SASH3	-1.68204	0.002909	0.0378179	0042102 // positive regulation of T cell proliferation (GO_REF:0000107 [IEA] UniProtKB:Q8K352|ensembl:ENSMUSP00000033427) /// 0043367 // CD4-positive, alpha-beta T cell differentiation (GO_REF:0000107 [IEA] UniProtKB:Q8K352|ensembl:ENSMUSP00000033427) /// 0032753 // positive regulation of interleukin-4 production (GO_REF:0000107 [IEA] UniProtKB:Q8K352|ensembl:ENSMUSP00000033427) /// 0002639 // po…	1451	1266	1494	1021	804	558
VAV2	-1.68371	0.001249	0.0237488	0016477 // cell migration (GO_REF:0000107 [IEA] UniProtKB:Q60992|ensembl:ENSMUSP00000062782) /// 0030032 // lamellipodium assembly (GO_REF:0000107 [IEA] UniProtKB:Q60992|ensembl:ENSMUSP00000062782) /// 0007264 // small GTPase mediated signal transduction (GO_REF:0000107 [IEA] UniProtKB:Q60992|ensembl:ENSMUSP00000062782) /// 0008361 // regulation of cell size (GO_REF:0000107 [IEA] UniProtKB:P52735…	749	801	1168	573	607	373
GBP1	-1.7168	0.0004699	0.0139043	0045087 // innate immune response (GO_REF:0000043 [IEA] UniProtKB-KW:KW-0399)	1503	1267	1350	848	776	706
MAVS	-1.73373	0.0001856	0.008535	0045087 // innate immune response (GO_REF:0000043 [IEA] UniProtKB-KW:KW-0399)	940	779	809	406	557	500
NLRC3	-1.75468	0.0003259	0.0116547	0032720 // negative regulation of tumor necrosis factor production (GO_REF:0000107 [IEA] UniProtKB:Q7RTR2|ensembl:ENSP00000352039) /// 1901223 // negative regulation of NIK/NF-kappaB signaling (GO_REF:0000107 [IEA] UniProtKB:Q7RTR2|ensembl:ENSP00000352039) /// 0032715 // negative regulation of interleukin-6 production (GO_REF:0000107 [IEA] UniProtKB:Q7RTR2|ensembl:ENSP00000352039) /// 0042110 // …	1772	1466	1757	1015	1022	735
MFHAS1	-1.79066	0.0006944	0.0173853	0030218 // erythrocyte differentiation (GO_REF:0000107 [IEA] UniProtKB:Q9Y4C4|ensembl:ENSP00000276282) /// 0045087 // innate immune response (GO_REF:0000107 [IEA] UniProtKB:Q9Y4C4|ensembl:ENSP00000276282) /// 0051897 // positive regulation of protein kinase B signaling (GO_REF:0000107 [IEA] UniProtKB:Q9Y4C4|ensembl:ENSP00000276282) /// 1900745 // positive regulation of p38MAPK cascade (GO_REF:000…	557	455	460	278	295	239
CACTIN	-1.79191	0.001385	0.0247872	0071222 // cellular response to lipopolysaccharide (GO_REF:0000107 [IEA] UniProtKB:Q8WUQ7|ensembl:ENSP00000415078) /// 0071347 // cellular response to interleukin-1 (GO_REF:0000107 [IEA] UniProtKB:Q8WUQ7|ensembl:ENSP00000415078) /// 0071356 // cellular response to tumor necrosis factor (GO_REF:0000107 [IEA] UniProtKB:Q8WUQ7|ensembl:ENSP00000415078) /// 0032717 // negative regulation of interleuki…	825	619	1035	549	452	305
SIN3A	-1.83529	6.516e-05	0.004578	0051595 // response to methylglyoxal (GO_REF:0000107 [IEA] UniProtKB:Q60520|ensembl:ENSMUSP00000130221) /// 0071333 // cellular response to glucose stimulus (GO_REF:0000107 [IEA] UniProtKB:Q60520|ensembl:ENSMUSP00000130221) /// 0006260 // DNA replication (GO_REF:0000107 [IEA] UniProtKB:Q60520|ensembl:ENSMUSP00000130221) /// 0021895 // cerebral cortex neuron differentiation (GO_REF:0000107 [IEA] U…	1227	1119	1830	780	862	551
LOC100858506	-1.90034	0.0007673	0.0185977		174	177	384	109	163	104
