# Supplementary material for: Evaluating the Immunogenicity and Protective Efficacy of a Novel Vaccine Candidate Against Salmonella in Poultry
Source: Vaccines (Basel). 2026 Jan 7;14(1):68. doi: 10.3390/vaccines14010068 (PMC12846443; doi:10.3390/vaccines14010068)
Supplement: Supplementary file 1 [file vaccines-14-00068-s001.zip › Supplementary Document S3-Cecum.xlsx]

## Sheet: Sheet1
Name	VCE vs. UCE - Fold change	VCE vs. UCE - P-value	VCE vs. UCE - FDR p-value	GO biological process	UCE1-Total counts	UCE2_S11_L002 (GE) - Total counts	UCE3_S12_L002 (GE) - Total counts	VCE1_S22_L002 (GE) - Total counts	VCE2_S23_L002 (GE) - Total counts	VCE3_S24_L002 (GE) - Total counts
CCLI8	9.83258	0.001481	0.0469781	0006955 // immune response (GO_REF:0000002 [IEA] InterPro:IPR001811|InterPro:IPR036048) /// 0060326 // cell chemotaxis (GO_REF:0000108 [IEA] GO:0008009) /// 0070098 // chemokine-mediated signaling pathway (GO_REF:0000033 [IBA] PANTHER:PTN000245709|UniProtKB:P78423|RGD:3645|UniProtKB:Q9Y258|MGI:MGI:1349183|RGD:620458|UniProtKB:P13501) /// 0048245 // eosinophil chemotaxis (GO_REF:0000033 [IBA] PANT…	0	2	0	16	15	14
MMP1	6.72055	1.52e-18	2.781e-15	0006508 // proteolysis (GO_REF:0000107 [IEA] UniProtKB:P03956|ensembl:ENSP00000322788) /// 0030198 // extracellular matrix organization (GO_REF:0000033 [IBA] PANTHER:PTN001303987|ZFIN:ZDB-GENE-040426-2132|MGI:MGI:97008|MGI:MGI:1353466|FB:FBgn0033438|UniProtKB:P45452|MGI:MGI:97011|MGI:MGI:1340026|FB:FBgn0035049) /// 0071492 // cellular response to UV-A (GO_REF:0000107 [IEA] UniProtKB:P03956|ensemb…	83	166	150	977	1970	2323
CCL17	3.01435	0.001547	0.0484138	0060326 // cell chemotaxis (GO_REF:0000108 [IEA] GO:0008009) /// 0006955 // immune response (GO_REF:0000002 [IEA] InterPro:IPR000827|InterPro:IPR001811|InterPro:IPR036048) /// 0006954 // inflammatory response (GO_REF:0000043 [IEA] UniProtKB-KW:KW-0395) /// 0007165 // signal transduction (GO_REF:0000108 [IEA] GO:0005125)	6	10	2	44	35	28
RIOK3	2.73326	2.573e-10	9.419e-08	0030490 // maturation of SSU-rRNA (GO_REF:0000107 [IEA] UniProtKB:O14730|ensembl:ENSP00000341874) /// 0031333 // negative regulation of protein complex assembly (GO_REF:0000107 [IEA] UniProtKB:O14730|ensembl:ENSP00000341874) /// 0071359 // cellular response to dsRNA (GO_REF:0000107 [IEA] UniProtKB:O14730|ensembl:ENSP00000341874) /// 0030490 // maturation of SSU-rRNA (GO_REF:0000033 [IBA] PANTHER:…	565	624	492	2091	2549	4254
IGSF1	2.30218	3.002e-05	0.002847	0002764 // immune response-regulating signaling pathway (GO_REF:0000033 [IBA] PANTHER:PTN002621170|UniProtKB:P43626|UniProtKB:Q8N423|UniProtKB:Q8NHJ6|UniProtKB:P43631|UniProtKB:P59901|MGI:MGI:2179720|UniProtKB:Q8NHL6|UniProtKB:Q8N149)	52	59	29	303	156	171
RASD1	2.39311	0.0009217	0.0341725	0007165 // signal transduction (GO_REF:0000033 [IBA] PANTHER:PTN000631354|RGD:619727)	24	44	24	86	107	235
MAFF	2.34896	7.135e-05	0.005856	0006357 // regulation of transcription from RNA polymerase II promoter (GO_REF:0000033 [IBA] PANTHER:PTN002561999|UniProtKB:P54845|MGI:MGI:104555|MGI:MGI:96909|MGI:MGI:102567|MGI:MGI:2673307|UniProtKB:Q9ULX9|FB:FBgn0000964|RGD:2982|FB:FBgn0034534|MGI:MGI:96911|RGD:3034|UniProtKB:O60675|UniProtKB:Q8NHW3) /// 0045604 // regulation of epidermal cell differentiation (GO_REF:0000107 [IEA] UniProtKB:O5…	143	143	176	397	610	1136
ATF3	4.11125	1.849e-13	1.167e-10	0030968 // endoplasmic reticulum unfolded protein response (GO_REF:0000107 [IEA] UniProtKB:Q60765|ensembl:ENSMUSP00000027941) /// 0006357 // regulation of transcription from RNA polymerase II promoter (GO_REF:0000033 [IBA] PANTHER:PTN001156258|MGI:MGI:95574|MGI:MGI:109384|RGD:2627|MGI:MGI:1932093|MGI:MGI:95575|FB:FBgn0001297|WB:WBGene00001345|UniProtKB:P18847|UniProtKB:Q8WYK2|UniProtKB:P01100|RGD…	319	368	331	1553	2241	4375
SFPQ	-1.55822	9.924e-05	0.007413	0000380 // alternative mRNA splicing, via spliceosome (GO_REF:0000033 [IBA] PANTHER:PTN008592829|UniProtKB:P23246) /// 0002218 // activation of innate immune response (GO_REF:0000107 [IEA] UniProtKB:P23246|ensembl:ENSP00000349748) /// 0006355 // regulation of transcription, DNA-templated (GO_REF:0000033 [IBA] PANTHER:PTN000573360|MGI:MGI:1918764|MGI:MGI:1913895|UniProtKB:P23246|MGI:MGI:1855692) /…	1299	1172	1087	1701	1284	1480
BCL11B	-1.56854	0.0001755	0.0110735	0021773 // striatal medium spiny neuron differentiation (GO_REF:0000107 [IEA] UniProtKB:Q99PV8|ensembl:ENSMUSP00000068258) /// 0006366 // transcription from RNA polymerase II promoter (GO_REF:0000107 [IEA] UniProtKB:Q99PV8|ensembl:ENSMUSP00000068258) /// 0070244 // negative regulation of thymocyte apoptotic process (GO_REF:0000107 [IEA] UniProtKB:Q99PV8|ensembl:ENSMUSP00000068258) /// 0035701 // …	1051	1212	860	1551	1121	1218
LYAR	-1.68066	0.0003735	0.0186281	0000122 // negative regulation of transcription from RNA polymerase II promoter (GO_REF:0000033 [IBA] PANTHER:PTN000318364|UniProtKB:Q9NX58|MGI:MGI:107470) /// 0006364 // rRNA processing (GO_REF:0000107 [IEA] UniProtKB:Q9NX58|ensembl:ENSP00000345917) /// 0050766 // positive regulation of phagocytosis (GO_REF:0000107 [IEA] UniProtKB:Q08288|ensembl:ENSMUSP00000084791) /// 0045943 // positive regula…	416	434	353	596	439	366
TNFSF10	-1.80152	0.0004674	0.0219328	0007166 // cell surface receptor signaling pathway (GO_REF:0000033 [IBA] PANTHER:PTN000895255|UniProtKB:O14788|MGI:MGI:99255|UniProtKB:P48023|UniProtKB:P29965|UniProtKB:P01375|RGD:3880|RGD:3876|MGI:MGI:1100089|MGI:MGI:104798) /// 0043123 // positive regulation of I-kappaB kinase/NF-kappaB signaling (GO_REF:0000033 [IBA] PANTHER:PTN000895255|UniProtKB:P50591|MGI:MGI:104798|MGI:MGI:1100089|RGD:3876…	6104	6024	2766	5636	5307	4554
PGLYRP2	-1.80918	1.957e-05	0.002071	0050727 // regulation of inflammatory response (GO_REF:0000107 [IEA] UniProtKB:Q8VCS0|ensembl:ENSMUSP00000158365) /// 0002376 // immune system process (GO_REF:0000043 [IEA] UniProtKB-KW:KW-0391) /// 0032689 // negative regulation of interferon-gamma production (GO_REF:0000107 [IEA] UniProtKB:Q8VCS0|ensembl:ENSMUSP00000158365) /// 0016045 // detection of bacterium (GO_REF:0000107 [IEA] UniProtKB:Q…	435	395	315	401	430	385
RSAD2	-2.02374	0.0002437	0.0139821	0034165 // positive regulation of toll-like receptor 9 signaling pathway (GO_REF:0000107 [IEA] UniProtKB:Q8CBB9|ensembl:ENSMUSP00000020970) /// 0045071 // negative regulation of viral genome replication (GO_REF:0000107 [IEA] UniProtKB:Q8WXG1|ensembl:ENSP00000371471) /// 0051607 // defense response to virus (GO_REF:0000033 [IBA] PANTHER:PTN002724426|MGI:MGI:1929628|UniProtKB:Q8WXG1) /// 0050778 //…	514	263	565	500	300	548
NFKBIZ	-2.09758	1.203e-08	3.237e-06	0140459 /// 0071222 // cellular response to lipopolysaccharide (GO_REF:0000107 [IEA] UniProtKB:Q9EST8|ensembl:ENSMUSP00000041173) /// 0002544 // chronic inflammatory response (GO_REF:0000107 [IEA] UniProtKB:Q9EST8|ensembl:ENSMUSP00000041173) /// 0048536 // spleen development (GO_REF:0000107 [IEA] UniProtKB:Q9EST8|ensembl:ENSMUSP00000041173) /// 0042789 // mRNA transcription from RNA polymerase II…	791	818	441	729	483	669
CD36	2.04755	2.41e-05	0.002398	0010629 // negative regulation of gene expression (GO_REF:0000107 [IEA] UniProtKB:Q08857|ensembl:ENSMUSP00000133008) /// 0034383 // low-density lipoprotein particle clearance (GO_REF:0000107 [IEA] UniProtKB:P16671|ensembl:ENSP00000415743) /// 0042953 // lipoprotein transport (GO_REF:0000107 [IEA] UniProtKB:Q08857|ensembl:ENSMUSP00000133008) /// 0034383 // low-density lipoprotein particle clearanc…	181	215	129	1063	418	654
EREG	2.04259	2.982e-05	0.002847	0007267 // cell-cell signaling (GO_REF:0000107 [IEA] UniProtKB:O14944|ensembl:ENSP00000244869) /// 0038134 // ERBB2-EGFR signaling pathway (GO_REF:0000107 [IEA] UniProtKB:O14944|ensembl:ENSP00000244869) /// 0008284 // positive regulation of cell proliferation (GO_REF:0000033 [IBA] PANTHER:PTN001643577|MGI:MGI:99439|RGD:620275|RGD:620299|MGI:MGI:98724|RGD:2149|UniProtKB:P15514|MGI:MGI:88068|UniPro…	140	144	111	452	369	753
