# Supplementary material for: Evaluating the Immunogenicity and Protective Efficacy of a Novel Vaccine Candidate Against Salmonella in Poultry
Source: Vaccines (Basel). 2026 Jan 7;14(1):68. doi: 10.3390/vaccines14010068 (PMC12846443; doi:10.3390/vaccines14010068)
Supplement: Supplementary file 1 [file vaccines-14-00068-s001.zip › Supplementary Document S4-Liver.xlsx]

## Sheet: Sheet1
Name	VL vs.UL - Fold change	VL vs.UL - P-value	VL vs.UL - FDR p-value	GO biological process	UL1_S1_L002 (GE) - Total counts	UL2_S2_L002 (GE) - Total counts	UL3_S3_L002 (GE) - Total counts	VL1_S13_L002 (GE) - Total counts	VL2_S14_L002 (GE) - Total counts	VL3_S15_L002 (GE) - Total counts
TNFSF10	2.20793	0.0003861	0.0290749	0007166 // cell surface receptor signaling pathway (GO_REF:0000033 [IBA] PANTHER:PTN000895255|UniProtKB:O14788|MGI:MGI:99255|UniProtKB:P48023|UniProtKB:P29965|UniProtKB:P01375|RGD:3880|RGD:3876|MGI:MGI:1100089|MGI:MGI:104798) /// 0043123 // positive regulation of I-kappaB kinase/NF-kappaB signaling (GO_REF:0000033 [IBA] PANTHER:PTN000895255|UniProtKB:P50591|MGI:MGI:104798|MGI:MGI:1100089|RGD:3876…	7707	3528	1584	5267	5384	7308
NFIL3	2.21566	1.392e-06	0.0004612	0010628 // positive regulation of gene expression (GO_REF:0000107 [IEA] UniProtKB:O08750|ensembl:ENSMUSP00000065363) /// 0006355 // regulation of transcription, DNA-templated (GO_REF:0000033 [IBA] PANTHER:PTN000392525|ZFIN:ZDB-GENE-030131-7677|UniProtKB:Q16649|MGI:MGI:109495|ZFIN:ZDB-GENE-040704-63|WB:WBGene00000220) /// 0000122 // negative regulation of transcription from RNA polymerase II promo…	386	263	184	393	464	468
NPAS2	5.08151	1.781e-05	0.003105	0045893 // positive regulation of transcription, DNA-templated (GO_REF:0000024 [ISS] UniProtKB:P97460) /// 0032922 // circadian regulation of gene expression (GO_REF:0000002 [IEA] InterPro:IPR047230) /// 0006974 // cellular response to DNA damage stimulus (GO_REF:0000107 [IEA] UniProtKB:Q99743|ensembl:ENSP00000338283) /// 0032922 // circadian regulation of gene expression (GO_REF:0000033 [IBA] PA…	9	7	5	24	38	14
ABCB1LA	8.08231	2.844e-33	2.356e-29	2001225 // regulation of chloride transport (GO_REF:0000107 [IEA] UniProtKB:P08183|ensembl:ENSP00000478255) /// 0072089 // stem cell proliferation (GO_REF:0000107 [IEA] UniProtKB:P08183|ensembl:ENSP00000478255) /// 1990962 // drug transport across blood-brain barrier (GO_REF:0000107 [IEA] UniProtKB:P08183|ensembl:ENSP00000478255) /// 0045332 // phospholipid translocation (GO_REF:0000107 [IEA] Uni…	406	168	140	1053	1519	1438
CA4	6.39729	1.001e-12	1.658e-09	0015701 // bicarbonate transport (GO_REF:0000107 [IEA] UniProtKB:P22748|ensembl:ENSP00000300900)	713	116	200	1747	940	1718
C8orf4	-1.80681	0.0006269	0.0404074	0002264 // endothelial cell activation involved in immune response (GO_REF:0000033 [IBA] PANTHER:PTN002845154|UniProtKB:Q9NR00) /// 0010739 // positive regulation of protein kinase A signaling (GO_REF:0000107 [IEA] UniProtKB:Q9NR00|ensembl:ENSP00000319914) /// 0043066 // negative regulation of apoptotic process (GO_REF:0000107 [IEA] UniProtKB:Q9NR00|ensembl:ENSP00000319914) /// 1901224 // positiv…	1912	2198	611	554	535	664
LMBR1L	-6.8696	2.543e-07	0.0001204	0070231 // T cell apoptotic process (GO_REF:0000107 [IEA] UniProtKB:Q9D1E5|ensembl:ENSMUSP00000023736) /// 0042098 // T cell proliferation (GO_REF:0000107 [IEA] UniProtKB:Q9D1E5|ensembl:ENSMUSP00000023736) /// 0006898 // receptor-mediated endocytosis (GO_REF:0000107 [IEA] UniProtKB:Q6UX01|ensembl:ENSP00000267102) /// 0060218 // hematopoietic stem cell differentiation (GO_REF:0000107 [IEA] UniProt…	51	81	42	5	9	5
LOC121106526	-6.75048	0.0008065	0.0482278	0002323 // natural killer cell activation involved in immune response (GO_REF:0000033 [IBA] PANTHER:PTN002618644|MGI:MGI:107668|MGI:MGI:107664|MGI:MGI:107659) /// 0060337 // type I interferon signaling pathway (GO_REF:0000033 [IBA] PANTHER:PTN002618644|MGI:MGI:107657|MGI:MGI:107668|UniProtKB:P01574|UniProtKB:P01563) /// 0002250 // adaptive immune response (GO_REF:0000033 [IBA] PANTHER:PTN00261864…	25	14	13	0	1	4
EGR1	-1.9538	0.0003328	0.0263757	0045944 // positive regulation of transcription from RNA polymerase II promoter (GO_REF:0000024 [ISS] UniProtKB:P08046) /// 0045475 // locomotor rhythm (GO_REF:0000107 [IEA] UniProtKB:P08046|ensembl:ENSMUSP00000069616) /// 0090090 // negative regulation of canonical Wnt signaling pathway (GO_REF:0000107 [IEA] UniProtKB:P08046|ensembl:ENSMUSP00000069616) /// 1901875 // positive regulation of post-…	570	480	254	141	134	199
UBE2J1	-2.0162	8.868e-05	0.010081	0036503 // ERAD pathway (GO_REF:0000033 [IBA] PANTHER:PTN002784031|MGI:MGI:1926245|UniProtKB:Q9Y385) /// 0000209 // protein polyubiquitination (GO_REF:0000033 [IBA] PANTHER:PTN002514495|MGI:MGI:2384911|SGD:S000002499|UniProtKB:Q13404|UniProtKB:O00762|UniProtKB:Q8N2K1|UniProtKB:Q16763|UniProtKB:Q9NPD8|UniProtKB:P61088|ZFIN:ZDB-GENE-040426-2919|UniProtKB:Q96B02|ZFIN:ZDB-GENE-051030-102|FB:FBgn00263…	1485	955	312	255	312	308
